# Supplementary material for: Curcumin Analogs Reduce Stress and Inflammation Indices in Experimental Models of Diabetes
Source: Front Endocrinol (Lausanne). 2019 Dec 18;10:887. doi: 10.3389/fendo.2019.00887 (PMC6930691; doi:10.3389/fendo.2019.00887)
Supplement: Supplementary file 1 [file Data_Sheet_1.zip]

Archive with 3 entries (2 files):
- Supplementary figures and tables only.pptx
- __MACOSX/
- __MACOSX/._Supplementary figures and tables only.pptx
